# Supplementary material for: Early-season crop mapping using improved artificial immune network (IAIN) and Sentinel data
Source: PeerJ. 2018 Aug 31;6:e5431. doi: 10.7717/peerj.5431 (PMC6120442; doi:10.7717/peerj.5431)
Supplement: Supplemental Information 1 — Table S1: JM distance of April ∼ May features. Table S2: Gini importance scores of April ∼ May features. Table S3: JM distance of April ∼ August features. Table S4: Gini importance scores of April ∼ August features. [file peerj-06-5431-s001.xlsx]

## Sheet: Table S1
			blue4B	blue5B	blue6A	blue6B	blue7A	blue8A	blue8B	green4B	green5B	green6A	green6B	green7A	green8A	green8B	NDVI4B	NDVI5B	NDVI6A	NDVI6B	NDVI7A	NDVI8A	NDVI8B	NIR4B	NIR5B	NIR6A	NIR6B	NIR7A	NIR8A	NIR8B	Red4B	Red5B	Red6A	Red6B	Red7A	Red8A	Red8B	VH4A	VH4B	VH5A	VH5B	VH6A	VH6B	VH7B	VH8A	VH8B	VV4A	VV4B	VV5A
cotton	vs	orchard	0.549414	1.55024	0.502341	0.171912	0.112788	0.108199	0.0129058	0.608627	1.72663	1.29872	0.872407	0.0209685	0.00175282	0.0317465	1.40385	1.75639	1.06913	0.0479284	1.5422	1.76439	0.915247	0.385763	0.773967	0.0583624	0.507868	1.79541	1.94078	0.95753	1.02758	1.78412	1.23226	0.491674	0.11892	0.2783	0.0267198	0.035486	0.227652	0.580839	0.396308	0.00713062	0.171638	0.433353	0.249205	0.333691	0.931181	0.711157	1.00565
cotton	vs	seeding nursery	0.352229	0.922502	0.295304	1.19858	1.67523	0.979282	0.127483	0.341948	0.98917	0.0169836	1.10057	1.86573	1.38627	0.317682	0.286273	0.318698	1.27721	1.98522	1.99761	1.56331	1.33336	0.117251	0.00724457	1.80096	1.70333	1.8885	1.77618	0.97214	0.314211	0.676345	0.3824	1.79893	1.99404	1.36872	1.20334	0.173549	0.36046	0.0930488	0.0808909	1.02862	1.01313	0.892371	1.00587	0.876972	0.0948461	0.0101759	0.0699712
cotton	vs	sprint_maize	0.154346	1.01624	0.272724	0.296755	0.000680912	0.0466912	0.136051	0.152623	1.24613	0.106653	0.293149	0.260756	0.590654	0.000362526	0.0609516	0.836605	1.63669	1.64122	1.13139	0.709829	0.208524	0.0431069	1.86619	1.90414	1.64601	1.63842	1.66903	0.249961	0.0979564	0.39663	0.694796	0.836217	0.00112233	0.245231	0.0360144	0.323265	0.357872	0.289573	0.558594	0.289023	0.0357396	0.520401	0.59091	0.604208	0.161896	0.20657	0.192069
cotton	vs	summer_maize	0.112272	0.12399	1.19217	1.61896	1.50956	0.105928	0.117687	0.12739	0.18036	1.14036	1.57913	1.63489	0.00679992	0.0347351	0.16718	0.259367	1.64428	1.99838	2	0.851795	0.345684	0.0227711	1.2039	1.23658	1.91261	1.93088	1.44147	0.432643	0.145533	0.0114384	1.45542	1.95213	1.99722	0.0564578	0.0757476	0.572199	0.187289	0.106454	0.587927	1.61151	1.23594	0.234383	0.564148	0.847942	0.227204	3.81373e-06	0.0396653
cotton	vs	woods	1.14019	1.83479	0.830662	0.295541	0.0091736	0.00131774	0.0754169	1.31025	1.98234	1.65861	1.25043	0.213864	0.238324	3.99979e-06	1.85913	1.7484	0.726724	0.00164965	0.973458	0.877031	0.92597	0.0233137	0.0207407	0.0508537	0.73873	1.6922	1.673	0.961891	1.72719	1.99023	1.46476	0.743628	0.00220434	0.0133447	0.0546995	0.000411685	0.250082	0.701471	0.405868	0.0798106	0.41242	0.758998	0.288283	0.427622	1.07193	1.07754	1.5012
cotton	vs	wheat_maize	1.48456	1.89747	0.21592	0.236648	0.524362	0.000432925	0.0185067	1.7009	1.99543	0.517928	0.049224	0.424965	0.120806	0.0206098	2	1.99871	0.536729	1.99654	1.96759	0.365457	0.228871	1.63449	0.802489	1.58446	1.784	1.84712	1.09663	0.310878	1.82715	1.92206	0.0159154	0.747761	1.31663	0.0446005	0.00748497	0.356748	0.585186	0.108037	0.142394	0.672709	0.177613	0.673334	0.642804	0.99544	0.0829196	0.00551084	0.11262
orchard	vs	seeding nursery	0.00984195	0.0680185	1.32093	1.77602	1.50078	0.431153	0.433119	0.00424917	0.155442	1.52288	1.86466	1.84852	1.00694	0.702795	0.0523852	0.311685	1.99695	1.99995	1.92456	0.314926	0.579881	0.0030031	0.40613	1.94809	1.0283	0.250622	0.20392	0.0833199	0.0673423	0.248944	1.95672	1.99421	1.97702	0.939774	1.24392	0.554078	0.839073	0.881951	0.763907	1.07599	0.560979	0.196281	0.400294	0.231894	0.734143	0.663921	0.616799
orchard	vs	sprint_maize	0.522202	1.00822	1.34769	0.877479	0.135472	0.256959	0.365447	0.573523	1.15888	1.73624	1.47659	0.0751833	0.410809	0.0312789	1.34547	1.92568	1.99976	1.97199	0.29263	0.896126	0.736169	1.17343	1.92413	1.98092	0.647011	0.210446	0.464058	1.23614	1.10009	1.67256	1.98464	1.75073	0.122256	0.59384	0.00263092	0.866161	0.92128	1.19052	1.35979	0.266022	0.317463	0.00252063	0.113382	0.0667363	1.34032	1.20523	1.33331
orchard	vs	summer_maize	0.329342	1.01789	1.8799	1.9143	1.27977	0.00107326	0.19581	0.31115	1.2552	1.97959	1.95943	1.63526	0.00019085	0.108529	0.515109	1.8431	1.99958	2	1.99999	0.573007	0.0332972	0.337721	1.66633	1.54874	1.3216	0.66478	0.900162	0.204446	0.51227	1.71594	1.9996	1.99968	1.9855	0.0864906	0.0333846	1.18554	0.612826	0.778942	1.43271	1.69476	0.791966	0.000987907	0.0798111	0.195628	1.38296	0.427453	0.969367
orchard	vs	woods	0.219391	0.160924	0.0797651	0.0600111	0.035279	0.0864553	0.152574	0.334605	0.263394	0.15433	0.210604	0.0932646	0.200455	0.0199576	0.038032	0.0278015	0.00302905	0.0152091	0.00639463	0.102397	0.039289	0.286142	0.0794991	0.123909	0.188363	0.101218	0.00280385	0.0150596	0.187592	0.177402	0.0615898	0.131736	0.0503252	0.222029	0.0170555	0.0604195	0.000124104	9.68131e-06	0.000692255	0.0519818	0.073177	0.0516702	0.00159113	0.0050945	5.13896e-05	0.0126711	0.0261344
orchard	vs	wheat_maize	0.674421	0.154672	0.0146254	0.553841	0.301587	0.04497	0.0622136	1.01394	0.182685	0.111437	0.735365	0.501573	0.108894	9.40831e-06	1.1547	0.141065	1.85673	2	1.56603	1.10251	0.460331	1.40137	0.0111135	1.76525	1.37678	0.547619	1.13869	0.624998	0.479114	0.0656921	0.866053	1.4743	0.971565	0.306318	0.00153437	0.801982	1.10367	0.895274	0.900232	0.67344	0.0130076	0.0400496	0.130945	0.302482	0.732875	0.850617	0.711718
seeding nursery	vs	sprint_maize	0.20548	0.342222	0.00581364	0.465473	1.76485	1.17188	0.00407613	0.187984	0.273794	0.0455326	0.44654	1.98053	1.83771	0.427478	0.249747	0.604711	0.682482	1.58738	1.97719	1.08599	1.20097	0.257385	0.797238	0.27892	0.313733	0.731811	0.0557377	0.897728	0.212475	0.404954	0.206857	0.908504	1.99578	1.50141	1.03588	0.0380216	0.00996834	0.0486454	0.269914	0.387646	1.13587	0.16922	0.0901669	0.054033	0.504704	0.324748	0.38905
seeding nursery	vs	summer_maize	0.15071	0.492486	0.833948	0.389509	0.048324	0.578511	0.0241294	0.126477	0.516617	1.18587	0.258323	0.0244533	1.45859	0.0463683	0.0780886	0.500119	0.69316	0.226234	0.068946	0.907418	0.56136	0.0707614	0.26219	0.169136	0.00539208	0.15822	0.304477	0.324948	0.0868208	0.595891	1.5691	0.303145	0.00376282	1.1903	0.501672	0.229986	0.0259142	0.00464309	0.278494	0.245918	0.0231362	0.154943	0.152757	0.00322468	0.589221	0.00517836	0.156672
seeding nursery	vs	woods	0.228511	0.349315	1.59008	1.65155	1.46656	0.634626	0.00227522	0.211465	0.644996	1.80889	1.91695	1.9094	1.48663	0.185985	0.124287	0.417653	1.8844	1.9133	1.64351	0.495857	0.35947	0.0649437	0.0296592	0.460732	0.165899	0.000599358	0.0761829	0.0329803	0.30392	0.632743	1.9876	1.99377	1.97569	1.25804	0.637804	0.358824	0.894508	1.02292	0.79577	0.785579	0.268955	0.0701974	0.361059	0.186475	0.896988	1.0693	1.02967
seeding nursery	vs	wheat_maize	0.553719	0.349674	0.716549	0.127834	0.418286	0.436263	0.018718	0.561828	0.575022	0.670903	0.443057	1.08754	1.32212	0.391665	0.717295	0.646031	0.287225	0.0269305	0.366187	1.20874	1.07019	0.865983	0.464842	0.115447	0.28991	0.197817	0.551739	0.617015	0.516016	0.460161	0.433688	0.450725	1.38907	1.33023	0.886804	0.0746837	0.0195196	0.000830525	0.00901869	0.0312303	0.23818	0.0729895	0.0866783	0.00281731	0.000315616	0.0348315	0.000739317
sprint_maize	vs	summer_maize	7.33005e-06	0.150574	1.18435	1.09152	1.6202	0.267129	0.0136924	0.00254213	0.254152	1.18074	1.05758	1.8766	0.813179	0.0441568	0.117984	0.0476897	0.0336121	1.93491	2	0.0406959	0.124755	0.229201	0.812942	0.495185	0.488133	1.13624	0.112358	0.16761	0.0436824	0.220897	1.08228	1.51328	1.99828	0.339955	0.0194487	0.102814	0.00701398	0.0135549	0.000578151	1.0588	1.33127	0.00502381	0.00555214	0.033493	0.00840408	0.10978	0.0318986
sprint_maize	vs	woods	1.88037	1.56218	1.61975	0.904999	0.00731977	0.0183061	6.2746e-05	1.87373	1.90402	1.91946	1.67461	0.0166368	0.0135625	0.000292952	1.83927	1.90744	1.95485	1.33726	0.159266	0.212525	0.712503	0.201996	0.634919	0.62788	0.00435696	0.343743	0.201535	1.04649	1.97233	1.99034	1.99643	1.79841	0.000793554	0.0489925	0.00747027	0.666571	1.00778	1.36069	1.40643	0.0936875	0.575267	0.0334395	0.0905967	0.0391308	1.48021	1.5532	1.6939
sprint_maize	vs	wheat_maize	2	1.69476	0.701653	0.0119834	0.560704	0.029482	0.028121	1.99999	1.97572	0.874241	0.032548	0.927906	0.0574593	0.0187011	2	1.99999	0.834147	1.86288	1.80292	0.0485144	0.00955041	1.90357	1.89455	0.00559939	0.86662	0.881084	0.315759	0.0399838	1.97819	1.88422	0.698639	0.0218787	1.3527	0.0239433	0.00542658	0.0127236	0.0705445	0.0349359	0.194729	0.162959	0.294646	0.0245302	0.000218413	0.0864827	0.473775	0.168403	0.511484
summer_maize	vs	woods	1.15095	1.46498	1.9473	1.84937	1.2641	0.0808005	0.00860933	1.17113	1.81462	1.99699	1.97461	1.75785	0.321499	0.0258841	0.840572	1.83271	1.95434	1.97099	1.93363	0.0934751	0.0920234	9.8036e-05	0.283797	0.246689	0.165264	0.0990786	0.451816	0.246338	1.2357	1.97949	1.99996	1.99952	1.98333	0.0654516	0.00263503	1.02646	0.65485	0.871442	1.48791	1.48064	0.451686	0.0431922	0.0594647	0.151551	1.51154	0.595584	1.31559
summer_maize	vs	wheat_maize	1.66001	1.53811	1.33838	0.504088	0.237712	0.0392719	0.047913	1.7326	1.85711	1.54519	0.915525	0.777463	0.174476	0.0827937	1.83494	1.99906	0.880671	0.166936	0.918739	0.153995	0.0779336	1.68346	1.61993	0.305329	0.42509	0.0242202	0.0714919	0.0504615	1.46958	1.88501	1.34439	0.984497	1.40282	0.117952	0.0332966	0.028026	0.0930045	0.00181527	0.198127	0.376343	0.364273	0.0356241	0.00857001	0.0129649	0.557747	0.0024734	0.206048
woods	vs	wheat_maize	0.436619	0.00137909	0.116312	0.65447	0.386794	0.00212086	0.0187524	0.614829	0.0326848	0.385914	1.05626	0.792704	0.0118807	0.0151753	1.2249	0.0215652	1.54716	1.9534	1.08655	0.34886	0.521617	1.63541	0.110897	0.574578	0.571589	0.150953	0.658905	0.610146	0.193391	0.0220831	1.1018	1.57921	1.08292	0.00432552	0.0188983	0.620266	1.17823	1.03205	0.940351	0.437175	0.00827733	0.00031096	0.105826	0.252314	0.888926	1.26912	1.25214
[truncated: 6 more columns]

## Sheet: Table S2
	blue4B	blue5B	green4B	green5B	NDVI4B	NDVI5B	NIR4B	NIR5B	Red4B	Red5B	VH4A	VH4B	VH5A	VH5B	VV4A	VV4B	VV5A	VV5B
wheat_maize vs cotton	9.09256	13.1885	13.8366	14.5655	30.673	19.1561	10.2527	5.37551	10.3521	10.4122	5.50494	3.68329	2.10151	1.86463	1.59623	1.95724	2.07575	1.38196
wheat_maize vs Orchard	17.2106	13.9807	28.2984	15.3376	37.5135	12.5731	31.6029	15.706	14.448	13.3218	22.9278	19.497	14.0582	16.4833	22.4709	24.4201	22.3006	12.8549
wheat_maize vs seeding nursery	41.6061	43.285	29.4664	26.5658	41.3583	24.5311	59.3659	40.6842	28.9656	35.4482	25.4567	28.5895	32.2672	27.5587	24.0966	21.869	23.282	28.3012
wheat_maize vs sprint_maize	12.2036	10.1239	15.3021	15.5346	19.2198	19.054	5.5053	7.1745	6.77305	6.98335	1.23041	1.64349	1.48038	1.41544	1.04919	-0.0879141	1.59638	2.11343
wheat_maize vs summer_maize	8.4011	14.4277	10.2896	15.6797	14.4935	33.5973	9.71548	9.7163	7.26613	15.5175	3.06002	3.33921	2.79922	2.91625	3.99283	3.64907	6.65636	3.00933
wheat_maize vs woods	14.4317	11.6312	15.4232	11.6257	40.8398	26.9577	63.6306	25.7655	16.9369	16.6876	17.9086	27.3894	20.6427	19.3551	31.2143	30.5298	29.5216	26.1652

## Sheet: Table S3
			blue4B	blue5B	blue6A	blue6B	blue7A	blue8A	blue8B	green4B	green5B	green6A	green6B	green7A	green8A	green8B	NDVI4B	NDVI5B	NDVI6A	NDVI6B	NDVI7A	NDVI8A	NDVI8B	NIR4B	NIR5B	NIR6A	NIR6B	NIR7A	NIR8A	NIR8B	Red4B	Red5B	Red6A	Red6B	Red7A	Red8A	Red8B	VH4A	VH4B	VH5A	VH5B	VH6A	VH6B	VH7B	VH8A	VH8B	VV4A	VV4B	VV5A
cotton	vs	orchard	0.549414	1.55024	0.502341	0.171912	0.112788	0.108199	0.0129058	0.608627	1.72663	1.29872	0.872407	0.0209685	0.00175282	0.0317465	1.40385	1.75639	1.06913	0.0479284	1.5422	1.76439	0.915247	0.385763	0.773967	0.0583624	0.507868	1.79541	1.94078	0.95753	1.02758	1.78412	1.23226	0.491674	0.11892	0.2783	0.0267198	0.035486	0.227652	0.580839	0.396308	0.00713062	0.171638	0.433353	0.249205	0.333691	0.931181	0.711157	1.00565
cotton	vs	seeding nursery	0.352229	0.922502	0.295304	1.19858	1.67523	0.979282	0.127483	0.341948	0.98917	0.0169836	1.10057	1.86573	1.38627	0.317682	0.286273	0.318698	1.27721	1.98522	1.99761	1.56331	1.33336	0.117251	0.00724457	1.80096	1.70333	1.8885	1.77618	0.97214	0.314211	0.676345	0.3824	1.79893	1.99404	1.36872	1.20334	0.173549	0.36046	0.0930488	0.0808909	1.02862	1.01313	0.892371	1.00587	0.876972	0.0948461	0.0101759	0.0699712
cotton	vs	sprint_maize	0.154346	1.01624	0.272724	0.296755	0.000680912	0.0466912	0.136051	0.152623	1.24613	0.106653	0.293149	0.260756	0.590654	0.000362526	0.0609516	0.836605	1.63669	1.64122	1.13139	0.709829	0.208524	0.0431069	1.86619	1.90414	1.64601	1.63842	1.66903	0.249961	0.0979564	0.39663	0.694796	0.836217	0.00112233	0.245231	0.0360144	0.323265	0.357872	0.289573	0.558594	0.289023	0.0357396	0.520401	0.59091	0.604208	0.161896	0.20657	0.192069
cotton	vs	summer_maize	0.112272	0.12399	1.19217	1.61896	1.50956	0.105928	0.117687	0.12739	0.18036	1.14036	1.57913	1.63489	0.00679992	0.0347351	0.16718	0.259367	1.64428	1.99838	2	0.851795	0.345684	0.0227711	1.2039	1.23658	1.91261	1.93088	1.44147	0.432643	0.145533	0.0114384	1.45542	1.95213	1.99722	0.0564578	0.0757476	0.572199	0.187289	0.106454	0.587927	1.61151	1.23594	0.234383	0.564148	0.847942	0.227204	3.81373e-06	0.0396653
cotton	vs	woods	1.14019	1.83479	0.830662	0.295541	0.0091736	0.00131774	0.0754169	1.31025	1.98234	1.65861	1.25043	0.213864	0.238324	3.99979e-06	1.85913	1.7484	0.726724	0.00164965	0.973458	0.877031	0.92597	0.0233137	0.0207407	0.0508537	0.73873	1.6922	1.673	0.961891	1.72719	1.99023	1.46476	0.743628	0.00220434	0.0133447	0.0546995	0.000411685	0.250082	0.701471	0.405868	0.0798106	0.41242	0.758998	0.288283	0.427622	1.07193	1.07754	1.5012
cotton	vs	wheat_maize	1.48456	1.89747	0.21592	0.236648	0.524362	0.000432925	0.0185067	1.7009	1.99543	0.517928	0.049224	0.424965	0.120806	0.0206098	2	1.99871	0.536729	1.99654	1.96759	0.365457	0.228871	1.63449	0.802489	1.58446	1.784	1.84712	1.09663	0.310878	1.82715	1.92206	0.0159154	0.747761	1.31663	0.0446005	0.00748497	0.356748	0.585186	0.108037	0.142394	0.672709	0.177613	0.673334	0.642804	0.99544	0.0829196	0.00551084	0.11262
orchard	vs	seeding nursery	0.00984195	0.0680185	1.32093	1.77602	1.50078	0.431153	0.433119	0.00424917	0.155442	1.52288	1.86466	1.84852	1.00694	0.702795	0.0523852	0.311685	1.99695	1.99995	1.92456	0.314926	0.579881	0.0030031	0.40613	1.94809	1.0283	0.250622	0.20392	0.0833199	0.0673423	0.248944	1.95672	1.99421	1.97702	0.939774	1.24392	0.554078	0.839073	0.881951	0.763907	1.07599	0.560979	0.196281	0.400294	0.231894	0.734143	0.663921	0.616799
orchard	vs	sprint_maize	0.522202	1.00822	1.34769	0.877479	0.135472	0.256959	0.365447	0.573523	1.15888	1.73624	1.47659	0.0751833	0.410809	0.0312789	1.34547	1.92568	1.99976	1.97199	0.29263	0.896126	0.736169	1.17343	1.92413	1.98092	0.647011	0.210446	0.464058	1.23614	1.10009	1.67256	1.98464	1.75073	0.122256	0.59384	0.00263092	0.866161	0.92128	1.19052	1.35979	0.266022	0.317463	0.00252063	0.113382	0.0667363	1.34032	1.20523	1.33331
orchard	vs	summer_maize	0.329342	1.01789	1.8799	1.9143	1.27977	0.00107326	0.19581	0.31115	1.2552	1.97959	1.95943	1.63526	0.00019085	0.108529	0.515109	1.8431	1.99958	2	1.99999	0.573007	0.0332972	0.337721	1.66633	1.54874	1.3216	0.66478	0.900162	0.204446	0.51227	1.71594	1.9996	1.99968	1.9855	0.0864906	0.0333846	1.18554	0.612826	0.778942	1.43271	1.69476	0.791966	0.000987907	0.0798111	0.195628	1.38296	0.427453	0.969367
orchard	vs	woods	0.219391	0.160924	0.0797651	0.0600111	0.035279	0.0864553	0.152574	0.334605	0.263394	0.15433	0.210604	0.0932646	0.200455	0.0199576	0.038032	0.0278015	0.00302905	0.0152091	0.00639463	0.102397	0.039289	0.286142	0.0794991	0.123909	0.188363	0.101218	0.00280385	0.0150596	0.187592	0.177402	0.0615898	0.131736	0.0503252	0.222029	0.0170555	0.0604195	0.000124104	9.68131e-06	0.000692255	0.0519818	0.073177	0.0516702	0.00159113	0.0050945	5.13896e-05	0.0126711	0.0261344
orchard	vs	wheat_maize	0.674421	0.154672	0.0146254	0.553841	0.301587	0.04497	0.0622136	1.01394	0.182685	0.111437	0.735365	0.501573	0.108894	9.40831e-06	1.1547	0.141065	1.85673	2	1.56603	1.10251	0.460331	1.40137	0.0111135	1.76525	1.37678	0.547619	1.13869	0.624998	0.479114	0.0656921	0.866053	1.4743	0.971565	0.306318	0.00153437	0.801982	1.10367	0.895274	0.900232	0.67344	0.0130076	0.0400496	0.130945	0.302482	0.732875	0.850617	0.711718
seeding nursery	vs	sprint_maize	0.20548	0.342222	0.00581364	0.465473	1.76485	1.17188	0.00407613	0.187984	0.273794	0.0455326	0.44654	1.98053	1.83771	0.427478	0.249747	0.604711	0.682482	1.58738	1.97719	1.08599	1.20097	0.257385	0.797238	0.27892	0.313733	0.731811	0.0557377	0.897728	0.212475	0.404954	0.206857	0.908504	1.99578	1.50141	1.03588	0.0380216	0.00996834	0.0486454	0.269914	0.387646	1.13587	0.16922	0.0901669	0.054033	0.504704	0.324748	0.38905
seeding nursery	vs	summer_maize	0.15071	0.492486	0.833948	0.389509	0.048324	0.578511	0.0241294	0.126477	0.516617	1.18587	0.258323	0.0244533	1.45859	0.0463683	0.0780886	0.500119	0.69316	0.226234	0.068946	0.907418	0.56136	0.0707614	0.26219	0.169136	0.00539208	0.15822	0.304477	0.324948	0.0868208	0.595891	1.5691	0.303145	0.00376282	1.1903	0.501672	0.229986	0.0259142	0.00464309	0.278494	0.245918	0.0231362	0.154943	0.152757	0.00322468	0.589221	0.00517836	0.156672
seeding nursery	vs	woods	0.228511	0.349315	1.59008	1.65155	1.46656	0.634626	0.00227522	0.211465	0.644996	1.80889	1.91695	1.9094	1.48663	0.185985	0.124287	0.417653	1.8844	1.9133	1.64351	0.495857	0.35947	0.0649437	0.0296592	0.460732	0.165899	0.000599358	0.0761829	0.0329803	0.30392	0.632743	1.9876	1.99377	1.97569	1.25804	0.637804	0.358824	0.894508	1.02292	0.79577	0.785579	0.268955	0.0701974	0.361059	0.186475	0.896988	1.0693	1.02967
seeding nursery	vs	wheat_maize	0.553719	0.349674	0.716549	0.127834	0.418286	0.436263	0.018718	0.561828	0.575022	0.670903	0.443057	1.08754	1.32212	0.391665	0.717295	0.646031	0.287225	0.0269305	0.366187	1.20874	1.07019	0.865983	0.464842	0.115447	0.28991	0.197817	0.551739	0.617015	0.516016	0.460161	0.433688	0.450725	1.38907	1.33023	0.886804	0.0746837	0.0195196	0.000830525	0.00901869	0.0312303	0.23818	0.0729895	0.0866783	0.00281731	0.000315616	0.0348315	0.000739317
sprint_maize	vs	summer_maize	7.33005e-06	0.150574	1.18435	1.09152	1.6202	0.267129	0.0136924	0.00254213	0.254152	1.18074	1.05758	1.8766	0.813179	0.0441568	0.117984	0.0476897	0.0336121	1.93491	2	0.0406959	0.124755	0.229201	0.812942	0.495185	0.488133	1.13624	0.112358	0.16761	0.0436824	0.220897	1.08228	1.51328	1.99828	0.339955	0.0194487	0.102814	0.00701398	0.0135549	0.000578151	1.0588	1.33127	0.00502381	0.00555214	0.033493	0.00840408	0.10978	0.0318986
sprint_maize	vs	woods	1.88037	1.56218	1.61975	0.904999	0.00731977	0.0183061	6.2746e-05	1.87373	1.90402	1.91946	1.67461	0.0166368	0.0135625	0.000292952	1.83927	1.90744	1.95485	1.33726	0.159266	0.212525	0.712503	0.201996	0.634919	0.62788	0.00435696	0.343743	0.201535	1.04649	1.97233	1.99034	1.99643	1.79841	0.000793554	0.0489925	0.00747027	0.666571	1.00778	1.36069	1.40643	0.0936875	0.575267	0.0334395	0.0905967	0.0391308	1.48021	1.5532	1.6939
sprint_maize	vs	wheat_maize	2	1.69476	0.701653	0.0119834	0.560704	0.029482	0.028121	1.99999	1.97572	0.874241	0.032548	0.927906	0.0574593	0.0187011	2	1.99999	0.834147	1.86288	1.80292	0.0485144	0.00955041	1.90357	1.89455	0.00559939	0.86662	0.881084	0.315759	0.0399838	1.97819	1.88422	0.698639	0.0218787	1.3527	0.0239433	0.00542658	0.0127236	0.0705445	0.0349359	0.194729	0.162959	0.294646	0.0245302	0.000218413	0.0864827	0.473775	0.168403	0.511484
summer_maize	vs	woods	1.15095	1.46498	1.9473	1.84937	1.2641	0.0808005	0.00860933	1.17113	1.81462	1.99699	1.97461	1.75785	0.321499	0.0258841	0.840572	1.83271	1.95434	1.97099	1.93363	0.0934751	0.0920234	9.8036e-05	0.283797	0.246689	0.165264	0.0990786	0.451816	0.246338	1.2357	1.97949	1.99996	1.99952	1.98333	0.0654516	0.00263503	1.02646	0.65485	0.871442	1.48791	1.48064	0.451686	0.0431922	0.0594647	0.151551	1.51154	0.595584	1.31559
summer_maize	vs	wheat_maize	1.66001	1.53811	1.33838	0.504088	0.237712	0.0392719	0.047913	1.7326	1.85711	1.54519	0.915525	0.777463	0.174476	0.0827937	1.83494	1.99906	0.880671	0.166936	0.918739	0.153995	0.0779336	1.68346	1.61993	0.305329	0.42509	0.0242202	0.0714919	0.0504615	1.46958	1.88501	1.34439	0.984497	1.40282	0.117952	0.0332966	0.028026	0.0930045	0.00181527	0.198127	0.376343	0.364273	0.0356241	0.00857001	0.0129649	0.557747	0.0024734	0.206048
woods	vs	wheat_maize	0.436619	0.00137909	0.116312	0.65447	0.386794	0.00212086	0.0187524	0.614829	0.0326848	0.385914	1.05626	0.792704	0.0118807	0.0151753	1.2249	0.0215652	1.54716	1.9534	1.08655	0.34886	0.521617	1.63541	0.110897	0.574578	0.571589	0.150953	0.658905	0.610146	0.193391	0.0220831	1.1018	1.57921	1.08292	0.00432552	0.0188983	0.620266	1.17823	1.03205	0.940351	0.437175	0.00827733	0.00031096	0.105826	0.252314	0.888926	1.26912	1.25214
[truncated: 6 more columns]

## Sheet: Table S4
				blue4B	blue5B	blue6A	blue6B	blue7A	blue8A	blue8B	green4B	green5B	green6A	green6B	green7A	green8A	green8B	NDVI4B	NDVI5B	NDVI6A	NDVI6B	NDVI7A	NDVI8A	NDVI8B	NIR4B	NIR5B	NIR6A	NIR6B	NIR7A	NIR8A	NIR8B	Red4B	Red5B	Red6A	Red6B	Red7A	Red8A	Red8B	VH4A	VH4B	VH5A	VH5B	VH6A	VH6B	VH7B	VH8A	VH8B	VV4A	VV4B
cotton vs Orchard	cotton	vs	Orchard	2.52552	8.77753	4.40604	2.45151	3.54509	2.07088	4.57701	2.15882	11.3142	7.69473	5.44122	4.09812	4.15229	2.65163	5.49325	11.6115	8.70491	4.10402	11.8401	13.1473	7.60892	4.98597	4.71455	3.39607	2.01933	12.9035	15.9808	9.24323	4.34032	11.2685	7.58842	4.5189	3.88984	4.38751	3.87678	1.19328	1.33594	2.9576	2.01712	0.911001	-0.0219034	2.48947	2.00253	1.90506	3.49142	4.16574
cotton vs Seedling nursery	cotton	vs	Seedling nursery	0.626916	3.3539	1.22173	4.0227	9.25313	2.86335	2.08854	0.963561	3.85133	1.00481	3.08889	10.5605	5.39583	2.17693	0.749401	1.54548	5.24827	10.4836	10.5259	9.25427	5.44999	1.04164	1.29985	9.07434	10.4095	8.19587	8.21553	3.1046	0.901281	2.32919	1.69638	8.73825	10.5269	6.59794	3.96107	0.711756	0.190375	0.050025	0.10005	1.8602	2.32018	1.51354	1.88785	1.56299	0.10005	0.30015
cotton vs sprint_maize	cotton	vs	sprint_maize	3.73247	7.27094	4.03378	2.31499	2.15898	1.36194	3.37407	2.4478	8.80913	3.94163	2.37216	1.72044	5.40447	2.39295	1.90757	5.26532	12.6742	10.033	10.2147	5.69926	4.36034	2.00041	15.2101	16.4505	10.5024	11.2719	13.4918	4.89596	2.30442	5.22394	5.10836	3.87676	1.98409	3.52296	2.03763	2.1849	1.34017	0.484143	3.44873	1.7643	0.405248	4.27045	4.20367	3.88685	0.250993	0.456741
cotton vs summer_maize	cotton	vs	summer_maize	0.486834	1.78311	5.0571	7.17616	7.13291	0.93444	0.898344	0.672167	1.8436	3.69263	4.67569	9.5027	0.420957	0.050025	0.702906	1.2541	7.03952	9.51837	9.64632	2.30678	0.699488	0.703504	2.72073	3.20365	9.65089	9.5811	3.75014	1.26394	0.783356	0.820786	6.26406	9.53829	9.82635	-0.00432125	0.533199	1.50452	0.0536465	-0.0578338	0.772908	8.3739	2.97169	0.22524	1.08582	1.78173	0.264742	0.766074
cotton vs Woods	cotton	vs	Woods	7.07203	11.6907	4.46283	2.49969	1.8711	1.70396	3.99159	7.9443	13.9521	9.67002	5.4191	1.8809	1.36396	3.62658	11.6934	11.617	4.05378	3.01285	7.04047	5.70796	9.8562	1.52046	5.14994	2.84197	5.20908	11.8228	10.2779	8.25558	11.0386	13.9243	7.59081	4.11843	2.10249	3.40928	2.64391	3.24066	4.50895	6.46477	2.29042	1.99405	2.4614	4.30674	1.61048	3.85834	6.67453	6.25515
cotton vs wheat_maize	cotton	vs	wheat_maize	7.07203	11.6907	4.46283	2.49969	1.8711	1.70396	3.99159	7.9443	13.9521	9.67002	5.4191	1.8809	1.36396	3.62658	11.6934	11.617	4.05378	3.01285	7.04047	5.70796	9.8562	1.52046	5.14994	2.84197	5.20908	11.8228	10.2779	8.25558	11.0386	13.9243	7.59081	4.11843	2.10249	3.40928	2.64391	3.24066	4.50895	6.46477	2.29042	1.99405	2.4614	4.30674	1.61048	3.85834	6.67453	6.25515
sprint_maize vs cotton	sprint_maize	vs	cotton	3.73247	7.27094	4.03378	2.31499	2.15898	1.36194	3.37407	2.4478	8.80913	3.94163	2.37216	1.72044	5.40447	2.39295	1.90757	5.26532	12.6742	10.033	10.2147	5.69926	4.36034	2.00041	15.2101	16.4505	10.5024	11.2719	13.4918	4.89596	2.30442	5.22394	5.10836	3.87676	1.98409	3.52296	2.03763	2.1849	1.34017	0.484143	3.44873	1.7643	0.405248	4.27045	4.20367	3.88685	0.250993	0.456741
sprint_maize vs Orchard	sprint_maize	vs	Orchard	3.12822	2.92804	6.73697	4.46995	1.95507	2.09865	3.06242	2.09852	2.58728	7.09872	7.66185	2.82348	3.10579	0.350175	3.35947	12.1374	12.2575	11.9855	1.533	3.60358	1.66994	4.2196	10.7384	12.1342	3.49616	0.880962	3.16751	3.56062	3.23618	5.50714	9.85834	11.7716	2.49154	2.29445	0.571733	1.50525	0.753901	2.57355	5.53865	0.47561	1.03098	0	0.350523	-0.050025	3.26935	2.32154
sprint_maize vs Seedling nursery	sprint_maize	vs	Seedling nursery	2.56422	2.3084	4.18786	4.48177	12.964	6.53045	1.10488	2.32537	1.79767	3.4085	3.3548	14.2091	10.6847	2.22408	2.38059	7.23259	5.23612	8.61827	14.1892	7.59449	9.01436	3.3352	10.2415	4.07294	2.89856	4.58684	1.4697	5.91476	1.85189	2.34162	2.93979	6.32661	14.1416	9.69334	5.56879	0.000195886	0.346824	0.742983	2.5694	2.20105	6.11768	1.13305	0.691284	-0.126671	1.94557	1.77816
sprint_maize vs summer_maize	sprint_maize	vs	summer_maize	3.1922	3.35825	11.704	6.7728	9.02804	2.96919	1.9957	1.52997	4.20697	11.8762	4.59863	11.8133	4.03772	0.116023	1.89928	2.37093	1.62944	9.52872	11.878	0.116365	1.34909	3.2453	4.20114	4.65873	1.76322	6.38951	0.813129	0.839288	1.38161	3.83688	9.22691	6.91231	11.8475	3.18943	0.822337	0.303574	0.0997322	0.0584726	-0.533395	4.84751	6.32488	1.66051	0.200913	0.199246	-0.228603	1.85958
sprint_maize vs Woods	sprint_maize	vs	Woods	9.49212	10.4637	4.86266	2.46612	0.550275	0.409028	1.72662	9.56813	9.37642	6.10585	5.36695	1.46477	0.559283	1.21842	8.45472	11.8647	11.9789	3.22669	1.45031	2.3887	3.16715	0.116832	2.1642	3.29081	1.35082	1.31676	2.91037	2.12479	11.6374	11.7308	8.37171	5.96689	1.80091	0.412515	1.29366	1.14677	1.1813	2.49716	3.58415	0.0206868	1.73138	0	0.448496	0.079294	3.97219	3.41682
sprint_maize vs wheat_maize	sprint_maize	vs	wheat_maize	13.1093	12.5282	3.13498	1.45674	1.49729	2.07394	2.32504	12.9258	12.8329	3.23688	1.44471	3.01607	2.0048	1.81631	12.8847	12.7952	6.17598	7.40348	6.82249	1.2871	2.21959	6.59153	9.46211	3.47757	4.50823	4.53646	3.55692	2.98041	6.20849	6.5352	3.04021	1.53245	3.69601	1.29207	1.30311	1.03668	1.59952	0.820616	0.548723	0.67313	0.711917	0.634232	-0.0273461	-0.17563	1.06975	0.818431
summer_maize vs cotton	summer_maize	vs	cotton			5.0571	7.17616	7.13291	0.93444	0.898344			3.69263	4.67569	9.5027	0.420957	0.050025			7.03952	9.51837	9.64632	2.30678	0.699488			3.20365	9.65089	9.5811	3.75014	1.26394			6.26406	9.53829	9.82635	-0.00432125	0.533199					8.3739	2.97169	0.22524	1.08582	1.78173
summer_maize vs Orchard	summer_maize	vs	Orchard			8.92614	8.77868	3.41487	0.168597	1.12396			8.59439	8.76966	5.26579	1.21663	0.2001			8.73339	8.99051	8.77001	1.32211	0.678831			5.79604	2.76702	1.89412	2.48466	1.34944			8.72121	8.68536	8.74622	0.827248	0.10005					5.69537	1.12755	0.0681263	0	0.10005
summer_maize vs Seedling nursery	summer_maize	vs	Seedling nursery			6.54973	4.25202	2.81859	6.34806	3.92181			13.0786	3.96086	3.47951	14.0897	2.92572			9.29174	5.49985	5.72018	10.8045	10.5803			6.83567	2.07831	5.2635	3.3233	7.15476			16.1817	4.93443	2.67661	13.2155	8.61566					4.22167	-0.0284123	1.31993	2.57693	0.300898
summer_maize vs sprint_maize	summer_maize	vs	sprint_maize			11.704	6.7728	9.02804	2.96919	1.9957			11.8762	4.59863	11.8133	4.03772	0.116023			1.62944	9.52872	11.878	0.116365	1.34909			4.65873	1.76322	6.38951	0.813129	0.839288			9.22691	6.91231	11.8475	3.18943	0.822337					4.84751	6.32488	1.66051	0.200913	0.199246
summer_maize vs Woods	summer_maize	vs	Woods			8.36395	8.25052	2.6	0.10005	-0.050025			8.44824	8.57952	8.69285	0.504066	0.30015			8.55174	8.44997	8.24296	0.900735	0.46936			0.50025	0.150075	0.996438	0.715305	0.309989			8.40568	8.52441	8.40766	0.369829	0.2001					1.15163	0.144514	0.22268	0	0
summer_maize vs wheat_maize	summer_maize	vs	wheat_maize			14.7758	4.33753	1.79234	2.15933	1.13545			7.85384	4.72029	3.15628	2.00021	1.20129			6.22162	2.38843	4.83435	1.71893	1.24701			3.38577	3.28874	2.33587	2.37063	1.13742			8.27849	5.05097	9.57235	2.09901	1.16444					2.88395	1.60017	0.584493	-0.0513508	-0.0769615
[truncated: 7 more columns]
